# Supplementary material for: Low-Intensity Exercise Attenuates Immune Checkpoint Inhibitor-Induced Cardiotoxicity via Regulation of Metabolism and Autophagy
Source: Cancers (Basel). 2025 Dec 31;18(1):138. doi: 10.3390/cancers18010138 (PMC12784886; doi:10.3390/cancers18010138)
Supplement: Supplementary file 1 [file cancers-18-00138-s001.zip]

Archive with 1 entries (1 files):
- cancers-4004428-supplementary.pdf
